# Supplementary material for: Anti-Stress, Glial- and Neuro-Differentiation Potential of Resveratrol: Characterization by Cellular, Biochemical and Imaging Assays
Source: Nutrients. 2020 Feb 29;12(3):671. doi: 10.3390/nu12030671 (PMC7146125; doi:10.3390/nu12030671)
Supplement: Supplementary file 1 [file nutrients-12-00671-s001.zip]

Archive with 11 entries (10 files):
- Fig. S1.tiff
- __MACOSX/
- __MACOSX/._Fig. S1.tiff
- Fig. S2.tiff
- __MACOSX/._Fig. S2.tiff
- Fig. S3.tiff
- __MACOSX/._Fig. S3.tiff
- Fig. S4.tiff
- __MACOSX/._Fig. S4.tiff
- Fig. S5.tiff
- __MACOSX/._Fig. S5.tiff
